# Supplementary material for: Genome-wide association study of drought tolerance traits in sugar beet germplasms at the seedling stage
Source: Front Genet. 2023 Jul 21;14:1198600. doi: 10.3389/fgene.2023.1198600 (PMC10401439; doi:10.3389/fgene.2023.1198600)
Supplement: Supplementary file 1 [file Table1.XLSX]

## Sheet: S1
Table S1 Basic information of 328 sugar beet germplasm resources
Serial number	Species Name	Variety Source	Raw bases(bp)	Clean bases(bp)	Effective rate(%)	Error rate(%)	Q20(%)	Q30(%)	GC content(%)	total_tagNum	Average_depth	tagNum_4	peakInsertSize	insertSize	ratio(%)
1	T284-1	China	443852064	443838816	100	0.05	95.69	88.19	35.98	560489	11.318	175246	265	230_300	89.912
2	Benyu192	Japan	1211112864	1211089248	100	0.03	96.88	91.05	36.32	789036	17.133	370364	265	230_300	90.332
3	1012A	China	972832608	972815616	100	0.04	96.72	90.75	37.75	876214	14.09	360597	265	230_300	85.421
4	93-8	China	1519670016	1519598016	100	0.04	97.11	91.63	37.7	1087746	17.717	459976	265	230_300	85.119
5	Liubaliuyou	China	621626112	621592128	99.99	0.06	94.02	85	36.59	713621	11.938	241745	265	230_300	88.27
6	BASTIONfan“O”	Netherlands	496234944	496204128	99.99	0.04	96.22	89.52	36.23	640898	10.356	221086	265	230_300	88.199
7	T255	China	728779968	728778240	100	0.04	96.84	90.68	36.09	698530	14.177	245380	265	230_300	87.849
8	880263	Netherlands	1106414784	1106358624	99.99	0.06	93.93	85	37.53	962437	14.627	392475	265	230_300	83.665
9	780012/2	China	1009277856	1009232928	100	0.05	94.49	86.52	36.54	905446	14.505	346251	265	230_300	86.475
10	Neitang578	China	286969248	286963200	100	0.03	96.15	89.22	36.02	441538	10.626	105689	265	230_300	86.822
11	271438	United States	1374977664	1374939360	100	0.04	96.78	90.79	36	946188	17.518	411905	265	230_300	85.027
12	American1-314（X）	United States	1389356928	1389326112	100	0.04	96.38	89.73	36.09	892739	18.384	400775	265	230_300	85.723
13	7503/83/1-1	China	1338191424	1338164064	100	0.04	94.57	85.66	36.73	860257	18.561	377741	265	230_300	89.945
14	Neiwu-23	China	631800000	631800000	100	0.05	94.08	85.2	36.95	734899	12.109	239209	265	230_300	86.746
15	Meiguotiancai	United States	842499936	842455008	99.99	0.06	93.97	85	37.59	910038	13.062	317045	265	230_300	84.138
16	ZWAANESS	Netherlands	668051136	668050272	100	0.04	97.02	91.07	38.35	797696	11.992	262244	265	230_300	83.959
17	84110-00	United States	637704864	637692192	100	0.05	95.19	87.07	35.75	669098	11.987	260785	265	230_300	88.745
18	T228	China	902946528	902924928	100	0.04	96.72	90.56	36.73	740171	14.075	334461	265	230_300	89.413
19	266101（Dan）	United States	949686048	949685184	100	0.05	94.61	86.31	38.17	1079604	12.704	353829	265	230_300	79.063
20	Shuanglizhong	Poland	1002239136	1002191616	100	0.05	94.03	85.64	37.78	1016426	13.816	360732	265	230_300	80.1
21	Mono Hy6	United States	1135019520	1134983808	100	0.04	96.91	91.16	35.77	830515	16.716	348421	265	230_300	85.449
22	Jierjisitan-25（D）	Russia	808365312	808365024	100	0.04	97.66	92.55	36.63	751356	13.405	300326	265	230_300	87.349
23	34/86-34/90（X）	China	951512256	951448608	99.99	0.05	94.73	86.06	37.61	863195	13.903	358788	265	230_300	84.142
24	Yianyihao	China	1060133184	1060127136	100	0.04	96.28	89.77	37.63	1116972	13.306	375937	265	230_300	80.203
25	Hilleshog4200(X)	Swedish	877578624	877575744	100	0.04	95.91	88.34	37.25	741320	15.044	287366	265	230_300	88.262
26	7301/1.34B	China	595832832	595784160	99.99	0.05	95.91	88.67	37.52	792915	10.307	272622	265	230_300	83.274
27	Shuang1-2（D)	China	627808608	627794208	100	0.05	95.06	86.83	36.5	672275	12.097	251864	265	230_300	87.796
28	78001B	China	880271136	880266528	100	0.04	97.09	91.75	37.87	1031486	12.489	323800	265	230_300	78.236
29	226(D)	China	768226464	768225888	100	0.04	96.22	89.82	36.76	751390	12.621	298876	265	230_300	86.358
30	Kleinwanzleben-E(H)	Germany	1213321824	1213286400	100	0.05	94.83	86.18	37.27	1090710	14.428	442450	265	230_300	80.717
31	GW62	United States	1229679360	1229678208	100	0.04	95.93	89.09	37.27	998249	14.964	424929	265	230_300	83.77
32	8311	China	1205790624	1205734464	100	0.06	93.75	85.07	36.92	1261668	14.497	403819	265	230_300	77.3
33	GW49(H)	United States	756621792	756600192	100	0.04	96.22	89.49	35.52	681609	13.459	277798	265	230_300	89.019
34	Inbned(Feng）	United States	765710496	765696960	100	0.04	96.62	90.43	37.31	742551	13.055	298634	265	230_300	85.358
35	97-1“O”	China	869613408	869574528	100	0.06	94	85	37.58	898062	12.806	336076	265	230_300	83.172
36	Mono HYA1（H）	United States	1665705600	1665657504	100	0.04	97.05	91.43	36.62	1087029	18.886	478356	265	230_300	83.48
37	84121-00	United States	1296588384	1296541440	100	0.05	95.41	87.48	37.37	1040907	15.903	433208	265	230_300	81.793
38	780041B/6	China	843856992	843850368	100	0.05	95.16	87.25	37.39	855936	13.142	312718	265	230_300	84.268
39	Lindiangaotang	China	658659456	658636704	100	0.04	95.87	88.69	36.83	618422	13.653	239541	265	230_300	88.364
40	Neitang544	China	1322613216	1322608032	100	0.05	95.25	87.47	36.86	924115	16.928	411110	265	230_300	86.375
41	46-④（D）	China	1032467904	1032422400	100	0.06	93.8	85.14	37.38	988182	13.701	379093	265	230_300	82.543
42	Tianyansanhao（X）	China	566963136	566952480	100	0.04	95.84	88.53	37.9	706349	10.635	250955	265	230_300	86.414
43	monoHyb2	United States	1607916384	1607495040	99.97	0.04	96.55	90.01	37.57	1305295	16.033	519979	265	230_300	79.034
44	1168	Germany	609168096	609145920	100	0.05	94.41	85.42	36.08	655292	12.21	235240	265	230_300	89.14
45	Refer-zz(X)	French	717709824	717698304	100	0.04	96.45	90.03	36.61	679726	13.174	273507	265	230_300	88.399
46	Bod 165	Romania	692423712	692421408	100	0.04	96.79	90.5	38.3	830324	12.288	261140	265	230_300	81.901
47	Changqi	China	674505792	674505504	100	0.05	94.01	85.05	36.73	760381	12.323	254595	265	230_300	86.333
48	57-5/87	China	1090009728	1090002816	100	0.04	96.02	89.12	36.17	990516	14.841	348438	265	230_300	84.24
49	GW267	United States	875860128	875859840	100	0.05	94.69	86.41	37.97	933345	12.973	324577	265	230_300	82.043
50	Ovana-Blancd(D)	Austria	1274558688	1274510592	100	0.05	94.94	86.54	37.8	1032483	15.709	431910	265	230_300	85.621
51	D8151	China	1161124416	1160844768	99.98	0.05	95.09	86.63	36.62	1031015	14.69	392308	265	230_300	81.182
52	7504/128	China	1012516128	1012510944	100	0.04	96.44	90.19	37.74	1140538	12.867	372108	265	230_300	78.938
53	N98183	United States	861900768	861900480	100	0.04	97.75	92.78	37.12	811367	13.238	328395	265	230_300	86.244
54	Dobrovicka-c	United States	1001946240	1001927808	100	0.04	96.65	90.47	37.31	859097	14.676	355175	265	230_300	85.984
55	C1(x)	Russia	1256461632	1256417856	100	0.05	94.31	85.18	37.09	914568	16.742	398793	265	230_300	87.636
56	780012/He	China	1002921120	1002915648	100	0.04	95.28	87.53	37.52	924953	14.279	348966	265	230_300	84.622
57	Tianshuidazhongqiu（bai）	China	767406240	767370528	100	0.06	93.89	85	35.94	738328	13.772	265450	265	230_300	87.854
58	780016A/2	China	1138155264	1137873600	99.98	0.04	96.58	90.17	36.73	1053509	14.32	384547	265	230_300	79.825
59	Bucianska-RP	United States	935783712	935552736	99.98	0.04	96.29	89.43	36.21	967091	13.411	304269	265	230_300	77.752
60	Boyinyihao“MS”	Poland	940212864	940169664	100	0.05	95.42	88.35	37.92	1034333	12.828	356148	265	230_300	79.292
61	7504/1278 86Ⅱ	China	1001432448	1001426112	100	0.04	97.04	91.73	36.86	860297	14.497	344996	265	230_300	85.628
62	Yuesabu	Japan	654923520	654877440	99.99	0.06	94.03	85	36.8	717865	11.975	261019	265	230_300	88.176
63	Tian412	China	970385184	970354656	100	0.04	96.43	90.02	38.41	888466	14.394	344225	265	230_300	85.732
64	Holly-Hybrid25（X）	United States	1760574816	1760512032	100	0.04	97.31	92.2	37.09	1119835	19.815	480088	265	230_300	82.949
65	Xixianerhao	North Korea	567854496	567843840	100	0.05	95.69	88.22	35.79	621060	11.566	235988	265	230_300	88.426
66	TianshuangⅠ	China	940916448	940857696	99.99	0.03	96.44	89.9	37.61	894847	14.036	338748	265	230_300	80.095
67	Holly-Hybrid21(x)	United States	946895616	946866240	100	0.04	96.24	89.38	37.77	964418	13.057	374555	265	230_300	81.165
68	Борд0237Feng	Russia	1317627360	1317583008	100	0.04	96.81	90.95	36.71	895486	17.439	405267	265	230_300	85.767
69	7504/45	China	718290432	718290432	100	0.05	94.04	85	36.64	764355	12.657	272395	265	230_300	86.536
70	94004-1-1	China	814508640	814507488	100	0.04	95.81	88.95	38.16	1054203	11.269	325364	265	230_300	76.723
71	Helanshihao	China	1043179776	1043150976	100	0.05	94.67	85.82	36.06	846265	15.241	352364	265	230_300	86.273
72	Ⅱ82721	China	541520928	541511136	100	0.04	95.97	88.84	35.94	629711	11.613	215321	265	230_300	88.321
73	S914	Belgium	903231648	903217248	100	0.04	96.25	89.56	37.05	814472	14.193	323121	265	230_300	86.598
74	200306-2/1	China	556099488	556087104	100	0.05	95.83	88.48	35.84	574787	12.432	215957	265	230_300	90.067
75	1033B	China	686168928	686168352	100	0.05	95.12	87.54	36.5	748425	12.511	256802	265	230_300	86.318
76	880260Dan	Netherlands	844557120	844540704	100	0.04	97.31	92.12	37.39	746205	13.658	320473	265	230_300	87.014
77	F01-1Ⅰ	China	687129696	686947680	99.97	0.04	96.44	89.82	35.94	800433	11.759	254108	265	230_300	77.87
78	5256TYPe	Danish	790628832	790627104	100	0.04	96.89	90.77	38.58	867012	13.037	292095	265	230_300	82.063
79	Dan-shuanglizhong“O”	China	863165376	863165376	100	0.04	96.06	89.34	36.25	788070	13.104	336900	265	230_300	86.42
80	Benyu398-1（X）	Japan	877814784	877550112	99.97	0.06	93.97	85	36.74	782368	14.313	314001	265	230_300	88.646
81	Tianyanyihao	Japan	1528257888	1528184736	100	0.04	97.27	92.09	37.44	1020788	18.51	440921	265	230_300	86.36
82	1903/10	China	966856608	966855168	100	0.03	95.97	88.47	36.44	772045	14.505	344461	265	230_300	89.444
83	Mono HY53	United States	1861339392	1861308576	100	0.03	95.83	88.4	37.68	968261	22.128	454190	265	230_300	89.24
84	Boyinyihao“O”	Poland	962867520	962830944	100	0.05	94.99	87.5	37.4	928318	13.964	340129	265	230_300	82.896
85	7626	China	1346719968	1346660352	100	0.04	96.17	89.25	37.01	892289	17.782	402889	265	230_300	88.335
86	F01-4	China	871726464	871515360	99.98	0.04	97.34	92.06	37.45	1044332	11.627	332797	265	230_300	74.9
87	IVOT33	Italy	699476832	699475392	100	0.04	96.3	89.87	36.51	704849	13.31	252433	265	230_300	86.493
88	7501A/83-2	China	974028384	974024064	100	0.04	96.81	91.18	36.7	853554	14.222	342781	265	230_300	85.435
89	78006A	China	1107462528	1107455616	100	0.04	96.63	90.67	38.14	1264649	12.874	416724	265	230_300	75.606
90	Cesena-z(X)	Italy	677407392	677395296	100	0.04	97.22	92.01	36.86	708515	12.496	265277	265	230_300	86.531
91	H126	China	721627488	721623168	100	0.04	97.16	91.96	37.56	860625	11.879	285603	265	230_300	83.246
92	US215×216（H）	United States	1275427872	1275383232	100	0.04	96.82	90.8	35.82	878497	17.859	375666	265	230_300	83.978
93	868877	Netherlands	642754944	642740256	100	0.04	97.12	91.54	37.7	750693	11.277	272018	265	230_300	85.246
94	Ayuyihao（X）	China	655363008	655353792	100	0.05	94.84	86.33	38.02	806561	11.167	279627	265	230_300	84.924
95	Liubaliu-06	China	661795200	661792896	100	0.04	95.72	88.5	37.11	901246	11.07	248112	265	230_300	80.301
96	780016B/19	China	1123389792	1123385760	100	0.04	96.26	89.78	38.16	1258787	12.959	425280	265	230_300	73.178
97	Shitian4-2	China	813495168	813495168	100	0.05	95.13	87.47	36.68	798140	13.05	301280	265	230_300	86.331
98	780024B/11	China	1000717632	1000712160	100	0.04	96.37	90.05	38.08	1055769	13.244	368222	265	230_300	78.732
99	Gongfanyihao	China	823229568	823218048	100	0.05	95.52	87.82	37.34	829492	12.934	321386	265	230_300	85.522
100	Бийская-541	Russia	847794816	847776960	100	0.04	96.18	89.31	36.41	737703	14.193	302608	265	230_300	87.059
101	96004-1/3(Hong）	China	819977472	819957888	100	0.04	96.59	90.41	38.28	905478	12.433	328617	265	230_300	78.926
102	B8035	China	1316724192	1316691648	100	0.04	96.12	89.05	36.47	928770	15.98	441987	265	230_300	88.327
103	211Za-3	China	1100166048	1100134944	100	0.04	97.22	91.81	38.2	916029	15.614	362841	265	230_300	86.704
104	R-1	China	1058146560	1058140224	100	0.04	96.28	89.87	37.34	1006287	13.803	386627	265	230_300	83.53
105	C1	Russia	668539296	668537856	100	0.04	96.87	90.65	38.17	791169	11.535	277422	265	230_300	84.675
106	H138	China	2043186624	2043150624	100	0.04	94.67	85.88	37.38	1138352	22.213	493244	265	230_300	88.609
107	GW87	United States	1743729696	1743669216	100	0.04	97.14	91.73	37.15	1080559	20.159	471885	265	230_300	82.771
108	780016AYou	China	1310939424	1310898240	100	0.05	94.94	86.41	38.1	1019031	16.494	424218	265	230_300	84.234
109	T221	China	526891680	526886496	100	0.04	97.32	91.78	37.22	675421	11.588	204910	265	230_300	84.213
110	Ⅱ33（Zhaoyi）	China	951574176	951522336	99.99	0.06	94.01	85	37.62	911791	13.635	350593	265	230_300	83.1
111	78001A	China	917883648	917878176	100	0.04	96.37	90.07	37.8	1146082	11.906	352728	265	230_300	76.773
112	84111-00	United States	1157250816	1157221728	100	0.04	96.96	91.25	36.83	908586	15.114	401230	265	230_300	87.269
113	T2100	China	714524832	714524256	100	0.06	94.67	85	36.05	660327	14.434	240110	265	230_300	88.45
114	BoCtian	China	981916704	981916704	100	0.05	94.71	86.37	36.98	840928	14.073	352730	265	230_300	84.216
115	780024B/3	China	724034592	724032576	100	0.04	96.88	90.66	38.66	871506	11.887	292371	265	230_300	82.109
116	GW64（X）	United States	815638752	815611104	100	0.04	96.5	90.1	35.83	736795	14.334	280899	265	230_300	86.129
117	Neimengqihao	China	458308800	458307936	100	0.04	96	88.47	38.41	733491	9.769	199677	265	230_300	81.259
118	Si3-8277	China	1033208352	1033205472	100	0.04	96.34	89.98	36.57	887298	14.696	350556	265	230_300	85.672
119	Kleinwanzleben-N(H)	Germany	561943008	561924000	100	0.04	96.47	90.02	35.94	635931	11.783	226140	265	230_300	85.584
120	Sulianzhong（X）	Russia	998658432	998624160	100	0.04	96.47	90.14	37.2	795999	14.916	348493	265	230_300	88.459
121	T286-1	China	588352608	588347136	100	0.05	94.71	86.03	36.05	651633	11.607	243660	265	230_300	89.856
122	7412	China	464163840	464153760	100	0.04	96.21	89.35	37.62	674864	9.663	211003	265	230_300	85.263
123	ACH31Dan"MS"	United States	759653856	759640608	100	0.06	94.52	85	36.47	720646	13.115	293862	265	230_300	87.217
124	14/84-31/90	China	695237760	695226240	100	0.04	95.82	88.48	38.02	818642	11.566	288626	265	230_300	84.754
125	Hongpeizhou443	China	1338850656	1338797088	100	0.04	97.25	91.86	37.63	965415	16.357	443198	265	230_300	87.282
126	H9010	China	837952128	837936576	100	0.05	95.41	87.49	36.48	716211	13.997	310921	265	230_300	87.44
127	7504Xiao	China	631158912	631146528	100	0.05	95.72	88.22	37.67	761759	11.093	273605	265	230_300	85.863
128	2006019	China	576020448	575972640	99.99	0.04	96.47	90.16	36.38	615614	11.31	251081	265	230_300	88.066
129	92017/1-8/1	China	871605504	871604928	100	0.04	97.56	92.47	37.64	864804	13.581	322020	265	230_300	78.53
130	63-③	China	730518912	730505952	100	0.03	97.38	91.97	37.34	794415	12.069	292200	265	230_300	86.354
131	N98113	United States	568177632	568142784	99.99	0.06	94.52	85.62	37.25	730552	10.881	244789	265	230_300	84.126
132	Cremono	Netherlands	893149632	893149632	100	0.06	94.15	85	36.01	835688	13.39	337888	265	230_300	86.879
133	7917M11	China	653041440	653027040	100	0.05	94.82	86.29	36.73	625060	13.129	244207	265	230_300	90.131
134	Boyinliuhao“MS”	Poland	895901184	895848192	99.99	0.03	95.03	86.63	36.23	793452	14.65	304732	265	230_300	83.584
135	96001-2/2-1Hong	China	1148878656	1148878656	100	0.04	95.95	89.09	37.96	1005759	14.544	401761	265	230_300	82.305
136	742You	China	951273504	951273504	100	0.04	95.65	88.63	37.66	923299	13.809	339271	265	230_300	83.91
137	Zumo	Swedish	518793408	518791968	100	0.04	96.46	89.67	36.45	602601	12.622	183375	265	230_300	88.184
138	S913	Belgium	954993600	954969984	100	0.04	95.97	88.91	35.75	838218	13.702	356641	265	230_300	86.288
139	92017/1-1	China	946641888	946637856	100	0.04	95.58	88.22	36.85	814858	14.355	331453	265	230_300	85.741
140	N98136	United States	967436064	967435776	100	0.04	97.43	91.92	36.75	753378	15.027	334500	265	230_300	88.24
141	ACH30	United States	968330592	968307264	100	0.04	96.22	89.5	37.36	908284	13.616	365465	265	230_300	85.706
142	BGRC 10096	United States	834259104	834041376	99.97	0.04	96.47	89.9	35.85	886902	13.396	280029	265	230_300	80.754
143	686-66	China	682153344	682152768	100	0.04	96.69	90	37.39	771434	11.636	284136	265	230_300	86.26
144	P.Lovrin-62(x)	Romania	842142528	842127264	100	0.05	95.11	86.78	36.2	777543	12.751	332375	265	230_300	88.909
145	Boyinsanhao“ms”	Poland	911564640	911564064	100	0.04	97.42	91.95	36.78	738999	14.107	337880	265	230_300	88.763
146	T218	China	817828416	817827840	100	0.04	95.97	88.5	37.31	811932	13.918	288576	265	230_300	85.855
147	Jintianerhao	China	859326048	859322304	100	0.04	96.35	90	36.41	816880	13.495	311062	265	230_300	85.904
148	Mono HYE1（X）	United States	1519118496	1519061760	100	0.04	97.14	91.73	37.98	1252231	16.461	489778	265	230_300	79.413
149	キタマサリ	Japan	1350824256	1350475776	99.97	0.04	96.78	90.54	36.94	1206313	15.285	422763	265	230_300	78.548
150	87-83（D）	China	622952928	622952928	100	0.04	97.08	91.18	36.44	675953	12.357	240967	265	230_300	80.894
151	Ⅱ82722	China	426264192	426254400	100	0.04	95.72	88.27	35.55	565160	11.263	162509	265	230_300	88.48
152	Tian414	China	576891360	576891072	100	0.05	94.88	86.86	36.31	671038	12.459	210246	265	230_300	86.489
153	T416	China	690894720	690893856	100	0.04	97.42	92.09	36.83	757714	12.681	260634	265	230_300	80.987
154	2009006-2	China	504234432	504189504	99.99	0.04	96	88.97	35.97	596955	10.977	213502	265	230_300	88.038
155	T401	China	1123599744	1123571520	100	0.05	95.41	87.47	36.66	880197	15.262	383311	265	230_300	88.317
156	T258	China	362234016	362232864	100	0.04	96.7	90.26	36.41	518880	11.149	135704	265	230_300	86.02
157	9701F3	China	917024256	917023968	100	0.04	95.94	89.09	37.48	878952	12.922	358179	265	230_300	82.662
158	9605/2	China	836864640	836864352	100	0.04	96.86	90.59	36.98	817559	12.958	328161	265	230_300	80.531
159	Ⅱ8067	China	1168347744	1168314912	100	0.04	96.52	90.24	37.34	817770	16.871	361332	265	230_300	89.545
160	H121	China	801941760	801938880	100	0.04	96.82	91.22	36.89	803772	13.559	283141	265	230_300	85.795
161	H146	China	817205760	817201728	100	0.04	96.16	89.5	37.84	929100	12.459	313883	265	230_300	82.14
162	1403/16	China	1334309472	1334270304	100	0.04	97.31	91.96	36.67	870723	17.082	426106	265	230_300	88.128
163	R-2	China	763485408	763481664	100	0.04	95.47	87.97	37.09	823709	12.285	300928	265	230_300	85.684
164	BGRC 10107Hong	United States	1110743712	1110473568	99.98	0.04	96.55	89.97	38.33	1144525	13.505	405361	265	230_300	74.153
165	USH20（D）	United States	1398918816	1398878208	100	0.05	95.16	86.92	37.46	1148763	15.441	487847	265	230_300	81.762
166	94003-1	China	800328672	800292672	100	0.06	94.03	85	37.27	803843	13.352	292075	265	230_300	86.845
167	780016B/16	China	969645600	969645600	100	0.05	95.4	87.91	35.42	821293	14.58	339034	265	230_300	86.483
168	Nemee(Huang）	Netherlands	610215264	610056000	99.97	0.04	96.49	89.92	36.13	697535	11.801	231766	265	230_300	79.156
169	F05-2HFS1(00)	China	1252293696	1251958464	99.97	0.04	96.56	90.08	37.88	1147179	14.183	451303	265	230_300	79.028
170	4N102-2 4n	China	877054752	877054752	100	0.04	96.09	89.41	37.42	962051	12.077	367546	265	230_300	82.856
171	T208-2	China	1066785120	1066757184	100	0.04	96.12	89.09	35.57	816539	15.327	356666	265	230_300	89.081
172	7626-1	China	579863232	579861504	100	0.05	95.28	86.83	36.55	683800	11.166	243895	265	230_300	84.4
173	92012-2-1	China	737822304	737821728	100	0.04	97.16	91.34	36.83	772046	12.457	291683	265	230_300	80.354
174	Gongwu-16	China	819280224	819230976	99.99	0.03	95.55	87.73	37.86	833808	13.273	304427	265	230_300	80.144
175	S209Hong	China	750174624	750155904	100	0.04	97.13	91.53	37.47	764267	12.551	297564	265	230_300	87.948
176	8431	China	1021933728	1021891680	100	0.05	94.11	85.78	36.36	938793	14.219	354451	265	230_300	83.626
177	Gansunongjiazhong	China	746617248	746614944	100	0.04	96.14	89.5	36.12	878046	12.31	256362	265	230_300	82.355
178	Deguotiancai060	Germany	790297056	790267680	100	0.05	95.09	87.69	36.88	827946	12.432	306884	265	230_300	82.217
179	Danliguang	Japan	764076672	764040096	100	0.06	94.03	85	37.02	814486	12.442	297873	265	230_300	84.485
180	8207/2	China	983267712	983267136	100	0.05	95.38	87.94	37.77	1261308	11.981	344818	265	230_300	73.06
181	Gongwu-Z	China	338522976	338522400	100	0.05	95.14	87.53	36.38	498474	10.544	132431	265	230_300	86.669
182	B1254	Britain	748149696	748094688	99.99	0.04	95.91	88.61	37.91	747065	12.553	304572	265	230_300	85.19
183	TDM216B-1	China	858815136	858775392	100	0.05	93.95	85.47	36.61	798358	13.616	309611	265	230_300	84.225
184	IHAR-K	Poland	904140864	903899520	99.97	0.04	96	88.64	35.62	862462	14.211	291459	265	230_300	79.725
185	7503/81	China	519985728	519984576	100	0.04	96.92	90.77	36.94	599897	12.149	195605	265	230_300	86.207
186	8012（17）	China	1039049280	1039048128	100	0.04	96.23	89.81	37.99	958165	13.72	388537	265	230_300	82.417
187	84005A	China	773725248	773691840	100	0.06	93.71	85	36.34	887033	12.926	261187	265	230_300	81.153
188	96001-2/4	China	760931136	760730688	99.97	0.06	94.69	85	37.66	899959	12.144	279039	265	230_300	78.873
189	HFan8-8	China	870648192	870634368	100	0.05	95.62	88.04	37.84	907503	12.862	342411	265	230_300	83.096
190	H7910	China	870089472	870089472	100	0.05	95.69	88.47	36.09	763058	13.909	322705	265	230_300	86.291
191	86-29/10-22	United States	1025727264	1025681760	100	0.05	94.34	86.16	37.42	999765	13.84	366513	265	230_300	82.056
192	Refer-N	French	653209920	653034816	99.97	0.04	96.87	91	36.35	711532	12.155	248699	265	230_300	79.364
193	Beta1839"ms"	United States	844955712	844955712	100	0.04	96.39	90.12	37.03	958114	11.914	351766	265	230_300	82.424
194	ZWAANESSⅢ	Netherlands	703908288	703906560	100	0.04	97.03	91.09	38	799807	11.822	289219	265	230_300	84.201
195	Neitang404（D)	China	1335455424	1335420576	100	0.04	96.05	89.02	36.8	885428	18.545	374456	265	230_300	88.491
196	HZhaoyi	China	1152343008	1152342720	100	0.05	94.98	87.06	38.44	1269274	13.399	415999	265	230_300	76.494
197	7301/83-2	China	772904160	772901280	100	0.04	95.63	88.31	38.32	944292	11.844	304887	265	230_300	79.585
198	monoHYE4	United States	766401408	766401120	100	0.05	95.5	88.19	36.16	804134	12.976	269473	265	230_300	83.279
199	Kuhup	Netherlands	1039995072	1039995072	100	0.05	95.43	87.92	36.23	911814	13.969	383111	265	230_300	86.45
200	Nomo"ms"	Swedish	956187072	955934784	99.97	0.04	96.33	89.45	37.33	1085038	12.147	359206	265	230_300	76.479
201	780029A	China	848167488	848166912	100	0.05	94.64	86.31	38	1039846	11.953	320934	265	230_300	78.594
202	7501A/BCE	China	995819616	995816160	100	0.04	96.87	91.27	37.88	1174840	12.513	372065	265	230_300	75.971
203	BGRC16137	United States	1303971840	1303937280	100	0.05	94.91	86.41	36.9	988829	16.04	441034	265	230_300	84.303
204	Duolierbeiti	Poland	1235264544	1235221056	100	0.04	96.73	90.83	37.6	936931	16.494	398061	265	230_300	86.921
205	S8234CR	Germany	1009705248	1009454976	99.98	0.05	94.93	86.3	36.48	927247	14.584	332103	265	230_300	81.189
206	Tian425	China	651734784	651731904	100	0.04	96.27	89.78	38.08	918123	10.578	274658	265	230_300	78.746
207	57-2/87	China	835549056	835545600	100	0.04	96.48	90.22	37.53	965914	12.32	307954	265	230_300	81.26
208	9701	China	691441632	691409952	100	0.06	93.95	85	36.86	720184	12.29	274605	265	230_300	84.549
209	266101	United States	896505120	896464224	100	0.05	94.01	85.56	36.5	860417	13.611	322731	265	230_300	84.111
210	780016A/3	China	925889760	925886592	100	0.04	95.81	88.74	38.58	987644	13.228	341387	265	230_300	80.622
211	780020B/10	China	753274944	753271776	100	0.05	95.28	87.51	38.42	959852	11.588	302921	265	230_300	78.424
212	94006-2	China	1092809376	1092758976	100	0.05	93.92	85.45	36.98	995877	14.639	377368	265	230_300	84.791
213	Benyu390	Japan	1085919264	1085919264	100	0.05	94.47	85.76	36.75	915237	14.735	383212	265	230_300	85.605
214	94002-1	China	729423072	729360864	99.99	0.04	96.81	90.87	38.19	801645	12.513	289355	265	230_300	82.696
215	“O”Bansi	French	1010312928	1010259360	99.99	0.04	96.86	91.05	36.48	752140	16.123	318932	265	230_300	88.547
216	97-1	China	1366235136	1366234848	100	0.06	94.11	85.12	36.73	1114718	15.624	462439	265	230_300	84.259
217	Dan3	United States	775145088	775140192	100	0.05	95.2	87.39	36.92	750704	13.099	291579	265	230_300	86.024
218	T225	China	614044224	614041632	100	0.04	96.94	90.78	36.75	680509	12.499	231624	265	230_300	84.837
219	8202/He	China	637113600	637108992	100	0.04	96.33	89.88	37.8	848030	11.335	249989	265	230_300	78.268
220	Pamohckaя 1537（H）	Russia	560077920	560056608	100	0.05	95.49	87.75	36.39	595584	12.399	217338	265	230_300	88.267
221	Dutch	Netherlands	929280096	929251872	100	0.04	96.96	91.25	36	814678	14.038	338994	265	230_300	85.368
222	92011/1	China	559090656	559090368	100	0.04	97.03	91.05	36.22	673386	12.032	213664	265	230_300	81.466
223	ПZazhong（xuan）	Russia	1153510560	1153467936	100	0.04	96.51	90.07	36.52	861803	16.203	376446	265	230_300	84.86
224	92011/1-6/1	China	569775456	569742624	99.99	0.05	95.19	87.07	37.86	727066	10.379	264531	265	230_300	84.516
225	83461/1	China	697106880	697106304	100	0.04	97.45	92.1	35.41	605336	14.827	229700	265	230_300	89.13
226	202-5 4n	China	986217696	986217408	100	0.04	96.55	90.47	36.24	890900	13.583	371105	265	230_300	85.933
227	Ⅲ78352-1	China	296259840	296258976	100	0.06	94.56	85	36.02	470026	10.443	111801	265	230_300	88.921
228	IVms×R12	Italy	1882255104	1882202976	100	0.03	96.87	90.97	37.48	1189781	19.896	499586	265	230_300	85.775
229	W856-2	China	917499168	917499168	100	0.06	94.2	85.28	35.94	826184	13.781	336835	265	230_300	86.727
230	T437	China	650695104	650683872	100	0.04	96.44	89.88	37.37	729112	11.686	273056	265	230_300	87.577
231	92008Feng/1	China	487586304	487586304	100	0.04	96.28	89.19	35.95	603503	11.748	187958	265	230_300	81.271
232	KWS0143-3	China	912259008	912259008	100	0.05	95.7	88.54	35.53	834336	13.235	348446	265	230_300	86.957
233	Jierjisi-25	Russia	931848768	931802400	100	0.06	93.97	85	37.72	925711	13.42	345142	265	230_300	82.84
234	84109-00（X）	United States	1714575456	1714517568	100	0.04	96.95	91.19	36.27	1035290	20.003	459111	265	230_300	84.691
235	96001-2/1	China	1042034976	1041980832	99.99	0.03	95.59	87.84	38.57	942104	14.541	372161	265	230_300	78.497
236	78409-1	China	1134844416	1134844416	100	0.05	94.51	85.86	36.38	905458	14.76	402909	265	230_300	86.177
237	Fan334	China	691954848	691954272	100	0.05	94.96	87.12	36.8	757182	12.259	268396	265	230_300	86.564
238	П-BNPZazhong	Russia	898875648	898828128	99.99	0.03	96.59	90.23	38.25	883229	13.475	338420	265	230_300	79.725
239	Schriber	Poland	1385224704	1385174016	100	0.04	96.51	90	37.46	938179	18.164	404697	265	230_300	87.641
240	71-②（D）	China	636574464	636574464	100	0.05	95.19	87.31	35.34	728336	11.89	251544	265	230_300	86.805
241	7503/78	China	606318912	606308256	100	0.04	96.38	89.84	36.3	649698	11.846	249381	265	230_300	88.047
242	kleinwanzleben-CR(H)	Germany	502161120	502147296	100	0.04	96.06	89	37.46	687931	10.142	223342	265	230_300	86.518
243	Tian413	China	1037641248	1037599776	100	0.05	93.94	85.45	36.3	879317	14.855	353744	265	230_300	87.771
244	355968	United States	808104384	808103808	100	0.05	95.38	88.02	36.42	790652	13.315	297262	265	230_300	85.786
245	Daoruerhao	Japan	908225568	908224416	100	0.05	95	87.01	36.5	880840	12.998	341458	265	230_300	84.251
246	Gongfanyihao（X）	China	684098784	684057312	99.99	0.03	96.61	90.24	37.76	832531	11.879	271590	265	230_300	79.417
247	Ялтушковская116（X）	Russia	928757376	928757088	100	0.05	95.34	87.7	35.94	837910	14.724	297870	265	230_300	83.112
248	T426	China	573332544	573330528	100	0.05	95.5	87.27	36.06	645788	11.797	229629	265	230_300	86.283
249	BepxHяская-020	Russia	2143817568	2143751040	100	0.04	96.86	90.97	37.46	1319407	21.008	561577	265	230_300	80.716
250	7503/83-1	China	1057160448	1057134528	100	0.05	95.69	88.18	38.17	841088	16.269	336971	265	230_300	88.249
251	79748Dan	China	506603232	506587392	100	0.04	93.09	82.66	36.32	603980	12.824	177180	265	230_300	84.238
252	Pamohckaя-931	Russia	1258289568	1258240320	100	0.04	97.39	92.41	37.28	1029960	15.56	428518	265	230_300	83.672
253	780016A/1	China	1129652928	1129648032	100	0.04	96.14	89.5	37.3	882828	15.191	386007	265	230_300	85.451
254	T408	China	560190528	560188800	100	0.05	95.34	86.95	36.44	679627	10.943	238547	265	230_300	85.602
255	Benyu398-1	Japan	444653568	444542976	99.98	0.06	93.89	85	36.11	555709	11.836	170195	265	230_300	88.912
256	Gongnongerhao	China	964009440	964009440	100	0.05	95.81	88.7	36.34	867997	13.745	361974	265	230_300	86.075
257	US215×216	United States	2314417824	2314353888	100	0.04	96.55	90.1	37.13	1254031	22.773	560415	265	230_300	83.79
258	BGRC10098	United States	1045668384	1045668384	100	0.04	96.72	90.91	37.3	995147	13.782	394280	265	230_300	80.328
259	780024A/1	China	890018208	889977888	100	0.06	94	85	37.11	819483	14.106	311723	265	230_300	86.896
260	Ⅱ9536	China	1323550080	1323518976	100	0.05	95.21	87.02	37.39	886533	18.329	381555	265	230_300	87.436
261	Yaertushikefutangyongtiancai	Russia	1089442080	1089416160	100	0.04	96.03	88.98	37.35	828313	16.124	353547	265	230_300	89.375
262	Hilleshog4200	Swedish	833887008	833647680	99.97	0.05	94.49	86.72	36.45	796637	14.111	290414	265	230_300	88.637
263	78151	China	1299717504	1299717216	100	0.05	95.49	88.02	36.56	1006842	15.851	438376	265	230_300	84.439
264	7918/4-5	China	1010445408	1010410848	100	0.05	94.69	85.92	36.8	792126	15.294	342137	265	230_300	88.604
265	Meiguojiazaizhong	United States	1502933760	1502864064	100	0.04	96.8	90.94	37.06	932974	18.945	425036	265	230_300	86.717
266	Holly-Hybrid22	United States	1834057728	1833992064	100	0.04	97.44	92.39	37.35	1163970	19.561	511073	265	230_300	82.953
267	Hongsiliaotiancai	Russia	985374432	985356576	100	0.04	96.22	89.46	37.95	998942	13.417	375689	265	230_300	82.696
268	Beta C242/53/27	Hungary	1328663232	1328640768	100	0.04	95.41	87.52	37.92	882225	17.993	394850	265	230_300	89.58
269	S214	China	577726848	577717632	100	0.04	96.15	89.2	37.94	748223	10.702	252256	265	230_300	84.599
270	92017/1-7Huang	China	528352992	528344064	100	0.06	94.16	85	35.87	589493	11.644	216329	265	230_300	89.941
271	780020B	China	1525274784	1525246560	100	0.03	96.01	88.94	36.86	892611	19.507	413270	265	230_300	90.376
272	Sandomerska-N	Poland	1611658944	1611582336	100	0.04	97.16	91.82	37.72	1045606	18.921	457508	265	230_300	85.895
273	T227	China	783504576	783489600	100	0.05	95.38	87.44	36.88	712055	13.518	296622	265	230_300	88.002
274	F04-6	China	737026848	737026560	100	0.05	94.75	86.66	36.67	759324	12.783	275444	265	230_300	86.643
275	Fengguang	China	935392032	935347680	100	0.06	93.73	85	36.7	841217	14.112	330980	265	230_300	83.969
276	Liubaliu	China	997258464	997257888	100	0.05	95.29	87.78	38.01	1151978	12.443	375343	265	230_300	78.436
277	92011/1-6/3	China	889579584	889579584	100	0.05	95.44	88.14	38	1134123	11.766	337332	265	230_300	76.516
278	8206He	China	1158324480	1158293664	100	0.04	96.29	89.66	36.6	793060	17.928	334358	265	230_300	88.676
279	8-58（D）	China	544247424	544247136	100	0.04	97.13	91.3	36.56	627991	11.857	216272	265	230_300	80.912
280	ACH31Dan"O"	United States	949221216	949220640	100	0.05	95.25	87.66	36.52	930739	14.057	312028	265	230_300	83.511
281	KWS080	Germany	860836608	860806944	100	0.04	95.82	88.56	38.02	813390	13.9	314059	265	230_300	85.654
282	Boyinliuhao“O”	Poland	1142582688	1142543232	100	0.04	97.09	91.72	38.25	953618	15.434	385096	265	230_300	85.553
283	T443	China	592113312	592102080	100	0.05	95.73	88.28	36.07	646527	12.048	233898	265	230_300	90.007
284	DZ-6	China	760127328	760120128	100	0.03	96.89	90.71	35.56	667809	13.624	282049	265	230_300	88.827
285	JV834-2	China	1000281600	1000281312	100	0.05	95.47	87.98	36.77	929100	13.426	388469	265	230_300	84.498
286	780041B/2Feng	China	526026816	526017888	100	0.04	96.16	89.22	36.88	672271	10.856	217439	265	230_300	86.346
287	IVOT×R	Italy	732880800	732877632	100	0.04	96.31	89.91	36.68	777200	12.915	268462	265	230_300	86.185
288	F04-4	China	1321899552	1321577280	99.98	0.05	95.97	88.59	37.38	1155556	14.931	443225	265	230_300	80.168
289	Kleinwanzleben-Z	Germany	1483483104	1483460064	100	0.04	95.03	86.56	36.92	916514	19.085	409804	265	230_300	90.163
290	F01-7FS1(00)	China	1133944128	1133648064	99.97	0.04	96.36	89.5	37.19	1085704	13.793	402588	265	230_300	77.892
291	F03-1ⅠH	China	1037712960	1037455776	99.98	0.04	96.78	90.62	36.15	1000916	13.369	367430	265	230_300	80.877
292	Jintiansanhao	China	728493984	728491680	100	0.05	94.17	85	36.72	760005	12.632	277951	265	230_300	86.316
293	4N262-2	China	754194240	754175232	100	0.05	95.83	88.47	36.47	682303	14.496	255426	265	230_300	89.443
294	Beta C242	Hungary	826407072	826352928	99.99	0.03	96.56	90.12	37.77	825032	13.144	316904	265	230_300	80.689
295	8416	China	1037653056	1037648160	100	0.05	95.52	88.03	36.97	878490	14.477	362206	265	230_300	85.722
296	92017-1-1	China	1215673056	1215672480	100	0.05	95.56	88.34	37.22	1322514	13.657	386217	265	230_300	77.234
297	H.polyploid（X）	Swedish	862949376	862935840	100	0.04	96.31	89.72	36.66	750292	14.117	311828	265	230_300	87.252
298	BGRC10101	United States	1215348768	1215348768	100	0.05	95.41	87.82	37.45	1047986	15.163	423991	265	230_300	80.993
299	96001/1-1	China	578109888	578058048	99.99	0.04	97.11	91.59	38.24	737696	10.659	259227	265	230_300	84.815
300	94006-1	China	882718272	882679968	100	0.06	93.75	85	37.56	1004280	12.837	328173	265	230_300	80.924
301	94003-2	China	786609504	786609216	100	0.04	96.28	90.01	37.81	988695	11.406	292200	265	230_300	77.82
302	92017/1-4/1	China	1144675296	1144647648	100	0.05	95.16	86.89	37.84	834625	17.371	344436	265	230_300	88.904
303	W848-2	China	1192051584	1192023648	100	0.04	96.71	90.63	37.84	875037	17.201	366034	265	230_300	87.811
304	202-3 4n	China	929604672	929581632	100	0.04	96.44	89.94	37.75	810815	14.852	315989	265	230_300	87.589
305	C85“O”	United States	1184205024	1184172192	100	0.05	94.27	85	36.58	966110	14.726	426130	265	230_300	85.003
306	Bucianska-N	United States	1241565120	1241564256	100	0.05	95.6	88.39	37.52	1056020	15.353	406544	265	230_300	83.37
307	80417-1	China	754978464	754978176	100	0.04	97.78	92.96	37.7	816786	12.51	297272	265	230_300	78.567
308	Changzhi	China	872180640	872180064	100	0.05	94.61	86.18	37.37	837670	12.585	345564	265	230_300	84.162
309	Hongpeizhou408	China	453061728	453061152	100	0.05	95.5	88.28	36.52	596436	10.943	183090	265	230_300	86.463
310	780016B/3	China	612899136	612885312	100	0.04	96.55	90.24	37	694584	11.67	253893	265	230_300	87.026
311	Holly-HYbrid21	United States	1044402336	1044376992	100	0.04	96.12	89.11	36.58	891707	14.557	369994	265	230_300	84.459
312	Gro	Netherlands	955209024	955186272	100	0.04	96.22	89.34	36.19	810054	14.055	348230	265	230_300	85.751
313	2/85-65/89	China	746928288	746927424	100	0.05	95.39	87.97	36.42	769973	12.985	273183	265	230_300	86.66
314	B1253	Britain	617913504	617764608	99.98	0.04	96.47	89.89	36.25	750903	11.715	233094	265	230_300	78.393
315	H8728	China	890477280	890477280	100	0.05	94.3	85.62	38.38	1089059	11.881	351564	265	230_300	79.386
316	1172	Germany	717980544	717957792	100	0.05	95.22	87.17	37.23	746713	12.148	294408	265	230_300	88.008
317	kleinwanzleben-CR	Germany	1030741344	1030726080	100	0.03	96.06	89.08	35.97	700384	16.873	314989	265	230_300	90.84
318	96002-1Huang	China	1004434272	1004381856	99.99	0.03	95.87	88.45	37.86	950086	14.144	357372	265	230_300	78.437
319	Y7792	China	680022432	680004864	100	0.04	96.42	89.85	36.25	696700	12.07	278405	265	230_300	88.824
320	96001/3Hong	China	760127328	760120128	100	0.03	96.89	90.71	35.56	605336	14.826	229700	265	230_300	89.131
321	Ⅱ84821	China	1060956288	1060954848	100	0.05	95.39	88.01	37.04	886479	14.666	370680	265	230_300	83.094
322	Ⅱ9561	China	1043083008	1043081280	100	0.05	95.19	87.66	36.89	835552	14.809	363468	265	230_300	83.151
323	96001-2/4Hong	China	874822176	874821888	100	0.05	94.81	86.59	37.55	819579	13.353	324374	265	230_300	83.734
324	880277	Netherlands	1054751904	1054751904	100	0.05	95.74	88.61	35.67	805418	14.97	369606	265	230_300	87
325	T438	China	540634752	540625824	100	0.04	95.98	88.82	36.06	585651	12.238	209787	265	230_300	90.083
326	BGRC 10099	United States	1059975072	1059935904	100	0.04	97.41	92.43	37.93	952319	14.345	392424	265	230_300	81.788
327	780020B/5	China	1517780160	1517711616	100	0.04	97.09	91.6	38.32	1074112	18.198	447219	265	230_300	83.552
328	Neiwu-19	China	521643456	521620704	100	0.06	94.69	85	36.57	546182	12.381	200858	265	230_300	89.198

## Sheet: S2
Table S2 Analysis of variation in drought tolerance coefficient of 328 sugar beet germplasm for each index
Traits	Mean	STDEV	Max	Min	Skewness	Kurtosis	CV
EAD	0.707603	0.243272	1.676	0.171	0.718	0.848	0.343797
PH	0.651343	0.153582	1.197	0.259	0.506	0.586	0.235793
RL	0.91439	0.21535	1.659	0.475	0.549	0.238	0.235512
LFW	0.235669	0.187534	1.042	0.005	1.411	2.112	0.795752
RFW	0.482298	0.321841	1.879	0.015	1.269	1.87	0.667307
RDW	0.633508	0.40647	2.333	0.022	1.261	1.923	0.641619
LDW	0.393658	0.278008	1.684	0.019	1.341	2.74	0.706216
RLW	0.799404	0.130207	1.226	0.267	-1.062	2.581	0.16288
SS	1.61146	1.22527	6.943	0.152	1.725	3.249	0.760349
SOD	1.02345	0.263281	1.994	0.204	0.532	1.409	0.257247
Pro	1.15615	0.318706	2.185	0.362	0.539	0.446	0.275662
SP	1.12999	0.414672	2.715	0.006	0.831	0.928	0.366969

## Sheet: S3
Table S3 SNP sites associated with drought tolerance coefficients in sugar beet germplasm resources
Traits	Marker	Chromosomes	Position	Ref	Alt	peak_value
DTC_EAD	SNC_025816.2_36438703	5	36438703	C	T	4.56239
DTC_RLW	SNC_025818.2_4745224	7	4745224	C	T	7.17894
	SNC_025818.2_29058086	7	29058086	C	T	5.81861
	SNC_025818.2_29058298	7	29058298	G	A	5.73964
	SNC_025818.2_4745199	7	4745199	T	G	5.47004
	SNC_025818.2_4745318	7	4745318	T	G	5.22049
	SNC_025819.2_26236704	8	26236704	C	T	4.92694
	SNC_025815.2_17631401	4	17631401	G	A	4.85477
	SNC_025816.2_20864599	5	20864599	A	G	4.73852
	SNC_025813.2_28617921	2	28617921	A	C	4.68888
	SNC_025819.2_38350694	8	38350694	A	C	4.66528
	SNC_025816.2_20864696	5	20864696	C	T	4.59674
	SNC_025819.2_26236639	8	26236639	G	A	4.57976
DTC_PH	SNC_025820.2_11670690	9	11670690	T	C	4.61137
DTC_RL	SNC_025817.2_58857734	6	58857734	C	T	4.59743
DTC_LFW	SNC_025816.2_42818686	5	42818686	G	A	6.52736
	SNC_025813.2_12876745	2	12876745	A	C	6.21968
	SNC_025815.2_11604284	4	11604284	T	G	5.34277
	SNC_025817.2_18340623	6	18340623	T	G	5.26446
	SNC_025813.2_12876715	2	12876715	C	T	5.24407
	SNC_025816.2_27769456	5	27769456	G	A	5.04926
	SNC_025820.2_9846038	9	9846038	G	A	4.93794
	SNC_025816.2_2093843	5	2093843	T	C	4.79507
	SNC_025816.2_2093889	5	2093889	A	G	4.67675
	SNC_025813.2_11506467	2	11506467	A	G	4.55278
	SNC_025816.2_7906915	5	7906915	A	T	4.53801
	SNC_025817.2_49068378	6	49068378	T	C	4.51747
DTC_RFW	SNC_025817.2_18973163	6	18973163	C	A	5.81511
	SNC_025815.2_28475979	4	28475979	C	G	5.38917
	SNC_025817.2_23240428	6	23240428	G	A	5.25684
	SNC_025812.2_32094365	2	32094365	A	G	4.8505
	SNC_025817.2_8950716	6	8950716	T	G	4.82238
	SNC_025815.2_28389780	4	28389780	G	A	4.77838
	SNC_025815.2_11604284	4	11604284	T	G	4.73681
	SNC_025815.2_28389878	4	28389878	T	G	4.72237
	SNC_025815.2_28389846	4	28389846	G	T	4.69691
	SNC_025813.2_40346001	2	40346001	A	G	4.67319
	SNC_025812.2_11963423	2	11963423	G	A	4.66059
	SNC_025817.2_6417801	6	6417801	T	C	4.65175
	SNC_025815.2_28389871	4	28389871	C	G	4.61429
	SNC_025813.2_18610353	2	18610353	T	C	4.60606
	SNC_025815.2_9389861	4	9389861	C	T	4.53125
	SNC_025819.2_31815635	8	31815635	G	A	4.52827
	SNC_025812.2_15366079	2	15366079	A	G	4.52808
	SNC_025812.2_25485462	2	25485462	G	A	4.52195
DTC_LDW	SNW_017567365.1_998024	3	998024	T	C	6.82667
	SNC_025812.2_34448417	2	34448417	G	T	5.87821
	SNW_017567368.1_17125	3	17125	T	C	5.76233
	SNC_025817.2_45215907	6	45215907	T	C	5.64068
	SNC_025812.2_10417379	2	10417379	A	G	5.63857
	SNC_025817.2_41387039	6	41387039	C	T	5.63806
	SNC_025817.2_44322626	6	44322626	A	G	5.62633
	SNC_025817.2_41387288	6	41387288	C	A	5.5545
	SNC_025817.2_41387094	6	41387094	G	C	5.54587
	SNC_025817.2_42009902	6	42009902	T	G	5.5153
	SNC_025814.2_16667354	3	16667354	T	C	5.5152
	SNC_025817.2_44608563	6	44608563	A	G	5.47556
	SNW_017567329.1_128909	1	128909	T	C	5.46474
	SNC_025819.2_21590528	8	21590528	A	G	5.45406
	SNC_025817.2_44604398	6	44604398	C	G	5.35987
	SNC_025817.2_44535357	6	44535357	A	G	5.31568
	SNC_025817.2_44535352	6	44535352	T	C	5.30895
	SNC_025817.2_44604428	6	44604428	G	A	5.29847
	SNC_025817.2_44687183	6	44687183	A	G	5.29703
	SNC_025817.2_45166302	6	45166302	C	T	5.2941
	SNC_025817.2_44687260	6	44687260	A	G	5.2904
	SNC_025817.2_44911899	6	44911899	A	T	5.24153
	SNC_025817.2_44545076	6	44545076	T	C	5.2403
	SNC_025817.2_42475531	6	42475531	C	A	5.22975
	SNC_025817.2_44687362	6	44687362	G	C	5.21284
	SNC_025817.2_44687128	6	44687128	C	A	5.18377
	SNC_025813.2_1678579	2	1678579	C	T	5.17235
	SNC_025815.2_19913426	4	19913426	G	A	5.10971
	SNC_025813.2_31425480	2	31425480	A	G	5.05925
	SNC_025815.2_26219899	4	26219899	G	A	4.98226
	SNC_025820.2_19452472	9	19452472	T	A	4.96891
	SNW_017567332.1_185293	1	185293	A	G	4.92002
	SNC_025820.2_32474386	9	32474386	T	C	4.89613
	SNW_017567465.1_112759	7	112759	C	T	4.89347
	SNC_025820.2_19452453	9	19452453	C	G	4.88589
	SNC_025816.2_48218538	5	48218538	G	A	4.88386
	SNW_017567424.1_309735	5	309735	G	A	4.86877
	SNC_025820.2_19388524	9	19388524	G	A	4.85369
	SNW_017567365.1_1100240	3	1100240	G	C	4.84661
	SNW_017567365.1_904162	3	904162	A	G	4.84585
	SNC_025815.2_26220007	4	26220007	T	C	4.81739
	SNC_025812.2_343853	2	343853	T	C	4.80198
	SNW_017567424.1_309783	5	309783	C	T	4.79358
	SNC_025812.2_393024	2	393024	T	G	4.76165
	SNC_025817.2_12999696	6	12999696	T	G	4.74335
	SNC_025817.2_26638354	6	26638354	A	C	4.72487
	SNC_025820.2_19153495	9	19153495	C	T	4.712
	SNW_017567495.1_269841	8	269841	A	T	4.70715
	SNC_025812.2_393270	2	393270	C	T	4.70509
	SNC_025812.2_393219	2	393219	C	T	4.69771
	SNW_017567365.1_620580	3	620580	G	A	4.67572
	SNW_017567444.1_173739	5	173739	C	T	4.66898
	SNC_025815.2_6128458	4	6128458	G	T	4.66573
	SNW_017567493.1_222851	8	222851	T	C	4.65942
	SNC_025818.2_985488	7	985488	C	G	4.6592
	SNC_025818.2_28014513	7	28014513	A	G	4.63547
	SNC_025818.2_985451	7	985451	C	T	4.6168
	SNW_017567365.1_6164	3	6164	T	C	4.60263
	SNC_025812.2_393134	2	393134	T	C	4.59176
	SNW_017567386.1_1051032	4	1051032	A	T	4.58142
	SNW_017567365.1_1100037	3	1100037	G	A	4.58024
	SNC_025812.2_11138748	2	11138748	A	T	4.55763
	SNC_025812.2_14203659	2	14203659	T	C	4.53244
	SNC_025812.2_14395498	2	14395498	C	T	4.52902
	SNC_025817.2_53182555	6	53182555	T	C	4.52299
	SNC_025812.2_14395491	2	14395491	G	A	4.51912
	SNC_025816.2_32197025	5	32197025	G	A	4.51256
	SNC_025812.2_11138673	2	11138673	A	G	4.50639
DTC_RDW	SNC_025820.2_1172900	9	1172900	A	G	6.97576
	SNC_025820.2_1173116	9	1173116	C	A	6.95347
	SNC_025819.2_9056150	8	9056150	A	G	5.69063
	SNW_017567439.1_66342	5	66342	T	C	5.58798
	SNC_025812.2_25485462	2	25485462	G	A	5.5857
	SNW_017567431.1_761280	5	761280	T	C	5.58536
	SNC_025816.2_12641379	5	12641379	T	G	5.41506
	SNC_025812.2_25485484	2	25485484	T	A	5.38602
	SNC_025815.2_6146899	4	6146899	A	T	5.30914
	SNC_025816.2_25717394	5	25717394	A	G	5.2926
	SNW_017567431.1_761272	5	761272	T	C	5.23478
	SNC_025815.2_6141537	4	6141537	G	T	5.20397
	SNC_025816.2_31745297	5	31745297	G	T	5.19699
	SNW_017567330.1_780226	1	780226	C	T	5.08349
	SNC_025812.2_19052176	2	19052176	A	G	5.04126
	SNC_025812.2_24488178	2	24488178	A	G	5.00417
	SNC_025814.2_11321801	3	11321801	G	A	4.95179
	SNC_025815.2_6141774	4	6141774	G	T	4.92687
	SNC_025817.2_21828964	6	21828964	T	A	4.73081
	SNW_017567326.1_666363	1	666363	C	T	4.62028
	SNC_025814.2_17472667	3	17472667	C	T	4.59493
	SNC_025814.2_11286765	3	11286765	T	C	4.59457
	SNC_025816.2_12651997	5	12651997	T	C	4.5902
	SNC_025812.2_21344436	2	21344436	C	T	4.55729
	SNC_025812.2_11040051	2	11040051	A	T	4.53416
	SNC_025812.2_11039852	2	11039852	T	C	4.52476
	SNC_025812.2_11039911	2	11039911	C	T	4.50643
	SNC_025812.2_8445394	2	8445394	G	A	4.50528
DTC_SS	SNC_025813.2_20553998	2	20553998	G	A	6.97712
	SNC_025818.2_15215427	7	15215427	T	C	6.73292
	SNC_025818.2_28950421	7	28950421	A	G	6.35006
	SNC_025818.2_27948364	7	27948364	G	C	6.20734
	SNC_025818.2_15170171	7	15170171	T	G	6.01943
	SNC_025815.2_24488048	4	24488048	A	G	5.73506
	SNC_025818.2_15215303	7	15215303	T	C	5.63729
	SNC_025818.2_15200420	7	15200420	C	T	5.39784
	SNC_025815.2_22035609	4	22035609	C	T	5.0878
	SNC_025818.2_37162805	7	37162805	A	T	5.08658
	SNC_025815.2_22288890	4	22288890	T	A	5.04708
	SNC_025815.2_22425586	4	22425586	A	G	4.95731
	SNC_025816.2_42614959	5	42614959	C	T	4.93772
	SNC_025813.2_30679704	2	30679704	A	G	4.92852
	SNC_025813.2_30679630	2	30679630	T	C	4.92136
	SNC_025813.2_30679478	2	30679478	C	G	4.90278
	SNC_025812.2_13763199	2	13763199	C	T	4.86296
	SNC_025820.2_38638452	9	38638452	A	T	4.8572
	SNC_025815.2_22569709	4	22569709	C	T	4.8377
	SNC_025816.2_35630909	5	35630909	G	T	4.80286
	SNW_017567482.1_33096	7	33096	C	T	4.80156
	SNC_025813.2_30679532	2	30679532	A	G	4.77348
	SNC_025820.2_9799019	9	9799019	A	G	4.76787
	SNC_025816.2_45171404	5	45171404	A	C	4.74026
	SNC_025818.2_15158596	7	15158596	T	C	4.70178
	SNC_025818.2_17796605	7	17796605	T	C	4.68365
	SNC_025818.2_17116830	7	17116830	A	G	4.66212
	SNC_025812.2_4499283	2	4499283	A	T	4.66109
	SNC_025819.2_14232178	8	14232178	A	G	4.6382
	SNC_025818.2_15227736	7	15227736	A	G	4.61811
	SNC_025812.2_30158028	2	30158028	A	T	4.60567
	SNC_025813.2_31857628	2	31857628	A	T	4.56666
	SNC_025816.2_35630935	5	35630935	A	G	4.52803
DTC_SP	SNC_025814.2_6293063	3	6293063	A	C	4.65433
	SNC_025814.2_1681451	3	1681451	A	G	4.64172
DTC_Pro	SNC_025819.2_20103085	8	20103085	A	G	5.77747
	SNW_017567418.1_1111164	5	1111164	C	T	5.63536
	SNW_017567418.1_1047292	5	1047292	G	A	5.04732
	SNC_025816.2_14919964	5	14919964	G	A	4.99723
	SNC_025817.2_1120142	6	1120142	A	G	4.88313
	SNC_025812.2_16346901	2	16346901	C	T	4.68112
DTC_SOD	SNC_025818.2_27540793	7	27540793	G	A	4.58779

## Sheet: S4
Table S4 Genes located in the sweep region
	Chromosomes	Position	Ref	Alt	Start	End	length (kb)	Gene	Gene symbol	UniProt annotation
DTC_RLW	7	4745224	C	T	4730350	4736996	6646	BVRB_7g160020	LOC104898463	tyrosine-protein phosphatase RLPH2 [Beta vulgaris subsp. vulgaris]
					4750050	4780203	30153	BVRB_7g160030	LOC104898464	1,4-alpha-glucan-branching enzyme 2-2, chloroplastic/amyloplastic [Beta vulgaris subsp. vulgaris]
DTC_LFW	5	42818686	G	A	42831576	42832248	672	BVRB_5g114800		hypothetical protein BVRB_5g114800 [Beta vulgaris subsp. vulgaris]
					42840294	42842481	2187	BVRB_5g114810	LOC104894055	myb-related protein 306[Beta vulgaris subsp. vulgaris]
	2	12876745	A	C	12860033	12866545	6512	BVRB_2g033730		hypothetical protein BVRB_2g033730 [Beta vulgaris subsp. vulgaris]
					12855765	12858135	2370	BVRB_2g033720		hypothetical protein BVRB_2g033720 [Beta vulgaris subsp. vulgaris]
					12816186	12854055	37869	BVRB_2g033710	LOC104886548	myosin-15 [Beta vulgaris subsp. vulgaris]
DTC_LDW	3	998024	T	C	997377	1003753	6376	BVRB_3g048910	LOC104887927	probable methyltransferase PMT3 [Beta vulgaris subsp. vulgaris]
					970439	980613	10174	BVRB_3g048900	LOC104887926	serine/threonine-protein kinase tricornered [Beta vulgaris subsp. vulgaris]
DTC_RDW	9	1172900	A	G	1189527	1204381	14854	BVRB_9g203050	LOC104902582	photosystem II stability/assembly factor HCF136, chloroplastic [Beta vulgaris subsp. vulgaris]
	9	1173116	C	A	1177752	1184225	6473	BVRB_9g203040	LOC104902581	uncharacterized protein LOC104902581 [Beta vulgaris subsp. vulgaris]
					1170851	1174485	3634	BVRB_9g203030	LOC104902579	eukaryotic initiation factor 4A-9 [Beta vulgaris subsp. vulgaris]
					1167530	1170839	3309	BVRB_9g203020		hypothetical protein BVRB_9g203020 [Beta vulgaris subsp. vulgaris]
					1164870	1165614	744	BVRB_9g203010		hypothetical protein BVRB_9g203010 [Beta vulgaris subsp. vulgaris]
					1141840	1164151	22311	BVRB_9g203000	LOC104902578	ENHANCER OF AG-4 protein 2 [Beta vulgaris subsp. vulgaris]
DTC_SS	2	20553998	G	A	20576391	20577653	1262	BVRB_2g036960	LOC104886936	probable membrane-associated kinase regulator 4 [Beta vulgaris subsp. vulgaris]
								BVRB_2g036950	LOC104886935	uncharacterized protein LOC104886935 [Beta vulgaris subsp. vulgaris]
	7	15215427	T	C	-	-	-	-
	7	15170171	T	G	15174300	15182684	8384	BVRB_7g163650	LOC104898924	uncharacterized protein LOC104898924 [Beta vulgaris subsp. vulgaris]
					15149970	15150967	997	BVRB_7g163640		hypothetical protein BVRB_7g163640 [Beta vulgaris subsp. vulgaris]
	7	28950421	A	G	28945256	28956330	11074	BVRB_7g166680	LOC104899397	ras GTPase-activating protein-binding protein 2 [Beta vulgaris subsp. vulgaris]
					28943565	28945202	1637	BVRB_7g166670	LOC104899396	uncharacterized protein LOC104899396 [Beta vulgaris subsp. vulgaris]
	7	27948364	G	C	27875835	27878291	2456	BVRB_7g166470	LOC104899343	glycine-rich cell wall structural protein 1 [ Beta vulgaris subsp. vulgaris ]
					28020015	28023995	3980	BVRB_7g166480	LOC104899344	protein LOW PSII ACCUMULATION 1, chloroplastic [ Beta vulgaris subsp. vulgaris ]
					28024343	28026050	1707	BVRB_7g166490	LOC104899345	photosystem I reaction center subunit IV, chloroplastic [ Beta vulgaris subsp. vulgaris ]

## Sheet: S5
Table S5 The primer used for qRT-PCR for candidate genes in sugar beet accessions
Candidate gene	Gene symbol	Sequence
BVRB_7g160020	LOC104898463	F	GCGCAAAGTGAGGAGAGAGA
		R	ACTCAAAAGTAGGCGCAGCA
BVRB_7g160030	LOC104898464	F	TTGGATGTGGGATTCTCGCC
		R	CTGCAGTCCATGGTGAGTGT
BVRB_5g114810	LOC104894055	F	TTGCAGGCTCAGATGGACAA
		R	GCAGGTAGGATGCTATGGCT
BVRB_2g033710	LOC104886548	F	GAAATACGTGCGTGGATGGC
		R	TTGTCGAGCTGAGAACCCAC
BVRB_3g048910	LOC104887927	F	GCCTACTCTTCTCCCGAAGC
		R	GTACCAGGAGGCCTTTGCAT
BVRB_3g048900	LOC104887926	F	CAACGGCTTGGAACCAAAGG
		R	TGAGGTTGCTTGTCCGTCTC
BVRB_9g203050	LOC104902582	F	CGGAGGATGCGTTATCGGAA
		R	ATGCTATACTACGCGGCACC
BVRB_9g203030	LOC104902579	F	GAACACCAGGAGGAAGGTCG
		R	CAGAGCGGAACTCACGCATA
BVRB_9g203000	LOC104902578	F	TGACACTGCCAAAGGCTCAA
		R	ATCAGACGTGGCCTCCAATG
BVRB_2g036960	LOC104886936	F	CCCACCTCGCTTACAAATGG
		R	TGTTGCATGATTCGAAAGGCG
BVRB_7g166680	LOC104899397	F	TGCATCCAGTCCTCGCTTAG
		R	TGTTGCTCTTCGTCAGGGAG
BVRB_7g166470	LOC104899343	F	AGATCACTTAAGGAAGAGGTTGCT
		R	ACCACATCCATTATTTTGGCCC
BVRB_7g166480	LOC104899344	F	CAGTTGCCGTCTTTGCCTTT
		R	ATAACAAGGCGGGCAATCCC
BVRB_7g166490	LOC104899345	F	AGGTGAGAATCCTGAGGAAGGA
		R	AATCGCACCACAACTGGGTAT
